# Supplementary material for: Preparation and Characterization of Hydrophobin 4-Coated Liposomes for Doxorubicin Delivery to Cancer Cells
Source: Pharmaceuticals (Basel). 2024 Oct 24;17(11):1422. doi: 10.3390/ph17111422 (PMC11597365; doi:10.3390/ph17111422)
Supplement: Supplementary file 1 [file pharmaceuticals-17-01422-s001.zip]

Archive with 1 entries (1 files):
- pharmaceuticals-3252682-supplementary.pdf
